# Supplementary material for: Mechanisms Underlying the Protective Effect of the Peroxiredoxin-6 Are Mediated via the Protection of Astrocytes during Ischemia/Reoxygenation
Source: Int J Mol Sci. 2021 Aug 16;22(16):8805. doi: 10.3390/ijms22168805 (PMC8396200; doi:10.3390/ijms22168805)
Supplement: Supplementary file 1 [file ijms-22-08805-s001.zip]

Archive with 1 entries (1 files):
- ijms-1304213-supplementary.pdf
